# Supplementary material for: Polydopamine Incorporation Enhances Cell Differentiation and Antibacterial Properties of 3D-Printed Guanosine-Borate Hydrogels for Functional Tissue Regeneration
Source: Int J Mol Sci. 2023 Feb 20;24(4):4224. doi: 10.3390/ijms24044224 (PMC9964593; doi:10.3390/ijms24044224)
Supplement: Supplementary file 1 [file ijms-24-04224-s001.zip]

Archive with 1 entries (1 files):
- ijms-2169295-supplementary_vMG.pdf
